# Supplementary material for: Carmna: classification and regression models for nitrogenase activity based on a pretrained large protein language model
Source: Brief Bioinform. 2025 Apr 24;26(2):bbaf197. doi: 10.1093/bib/bbaf197 (PMC12021265; doi:10.1093/bib/bbaf197)
Supplement: Table_S5_Complete_SHAP_analysis_bbaf197 [file table_s5_complete_shap_analysis_bbaf197.xlsx]

## Sheet: Sheet1
Table S5. Complete SHAP analysis for the best regression model
Num	Average_lnA_E	Average_lnA_Fop	Average_lnA_CAI	Average_nifB_E	Average_nifB_Fop	Average_nifB_CAI	Average_nifD_E	Average_nifD_Fop	Average_nifD_CAI	Average_nifE_E	Average_nifE_Fop	Average_nifE_CAI	Average_nifH_E	Average_nifH_Fop	Average_nifH_CAI	Average_nifK_E	Average_nifK_Fop	Average_nifK_CAI	Average_nifN_E	Average_nifN_Fop	Average_nifN_CAI	Average_nifX_E	Average_nifX_Fop	Average_nifX_CAI	LOGdistance	nifD_count	nifH_count	nifK_count	amtB_count	fixA_count	fixB_count	fixC_count	fixX_count	glnK_count	lnA_count	nifA_count	nifB_count	nifE_count	nifF_count	nifJ_count	nifL_count	nifM_count	nifN_count	nifP_count	nifQ_count	nifS_count	nifT_count	nifU_count	nifV_count
1	0.000511681	-0.00248482	-0.00146165	-0.000181154	-0.00404164	-0.00152714	-0.00717077	0.00208112	0	-0.00302013	-0.00243362	-0.00214186	-0.000281516	-0.00340651	-0.000320292	0.00128992	0.00364419	0.00165274	0	0.00150161	0.00118549	0.00215128	-0.0034468	-0.00246874	0.0327856	0	-0.00796865	0	0.00271112	0.0501554	-0.0509864	0	0	-0.0084853	0.00525439	-0.000441929	-0.0151717	-0.0204058	0	0.00821477	0.00132358	0.00343487	0.00187594	0	0	-0.0150389	0.000790022	0.12647	-0.00478589
2	0	-0.00199369	-0.00164436	0	-0.00376127	0	-0.00360723	0.00271303	0	-0.00309249	-0.00326166	-0.00203231	0	-0.00248928	0	-0.00086194	0.00381749	0.00243518	0	0.00174526	0.00128676	0	-0.00359156	-0.00296511	0.0357222	0	-0.00637061	0	0.002916	0.148414	-0.00303131	0	0	-0.00776521	0.00468095	0	-0.01324	-0.0175731	0	0.00767705	0	0.00299326	0.0018544	0	0	-0.0129852	0	0.0428488	-0.00382732
3	-0.000477421	-0.00243166	-0.00178461	0.00055897	-0.00347886	-0.00208866	0.0127625	0.0014763	0	-0.00587318	-0.00127454	-0.00116582	0	-0.00226849	-0.000181607	0.0174329	0.00318989	0.00197095	0.000215177	0.00146314	0.00104713	-0.00384328	-0.00241732	-0.00242991	0.0111338	0	0.00737405	0	0.00286517	0.0445097	-0.0300043	0	0	0.00363562	0.00546309	-0.000466083	-0.0162389	-0.00424188	0	0.00854176	0.00137004	0.0035757	0.00188663	0	-0.000290694	0.0156304	0.000806528	-0.036415	-0.00498763
4	-0.000343092	-0.00251057	-0.0015579	-0.000456754	-0.0042241	-0.00192203	0.00522516	0.00268164	0	-0.00140813	-0.00240963	-0.000732391	0	-0.00229551	-0.00022547	0.00464918	0.00310039	0.00163817	0	0.00274014	0.000894674	0.00124731	-0.00305723	-0.00210185	0.00364913	0	-0.00764905	0	0.00283239	0.0427058	-0.0175128	0	0	-0.0208275	0.0055226	-0.000233769	-0.0152623	-0.00389868	0	0.00847126	0.00139851	0.00366981	0.00204849	0	-0.000156959	-0.0157841	0.000890984	0.127625	-0.0048534
5	-0.00139263	-0.00276571	-0.00145585	0.00162714	-0.00306759	-0.00162968	0.0351086	0.00244928	0	-0.00229006	0	0	0.000923703	-0.00295555	0	0.0202972	0.00347496	0.00186607	0	0.00103994	0.000947395	-0.0101788	-0.00285258	-0.00261951	0.00938727	0	-0.00800531	0	0.00278238	0.0685245	-0.00386747	0	0	-0.00847546	0.00527353	-0.000392583	0.00141086	-0.00396451	0	0.00826112	0.00126559	0.00344279	0.00196025	0	0.000998462	0.015301	0.000381278	-0.112866	-0.0047838
6	-0.000639722	-0.00302463	-0.00162275	0.000168565	-0.00152631	-0.000478588	0.0130408	0.00133977	0	-0.00153846	0.000582924	0	0.000989321	-0.00306279	0	0.0199544	0.00277843	0.00169845	0	0.00115797	0.000721218	-0.00348504	-0.00173889	-0.00188587	0.00300195	0	-0.0077431	0	0.00264907	0.0737242	-0.0248574	0	0	-0.00845388	0.00518305	-0.000389179	0.00132763	-0.00408405	0	-0.0192377	0.00130555	0.00338026	0.00186567	0	-0.000307171	0.015148	0.00057632	-0.0353132	-0.00478522
7	0.000466465	-0.00144037	-0.001122	-0.00061109	-0.00427325	-0.00142692	-0.0108526	0.00247584	0	0.00441051	-0.00289461	-0.00128607	-0.000417597	-0.00282679	0	-0.00755546	0.00327706	0.00134808	0	0.00241524	0.000761685	0.00583607	-0.00374017	-0.00129525	0.0104436	0	-0.008059	0	0.00271091	0.0631096	-0.0269508	0	0	0.00348149	0.00535971	-0.000531073	-0.0153987	-0.035931	0	0.00821471	0.00124447	0.00350225	0.00194345	0	-0.000208563	-0.0152304	0.000573865	0.12811	-0.00493605
8	-0.000866036	-0.00175307	-0.00111738	-0.00112071	-0.000663996	-0.000142625	-0.00176312	0.00170277	0	0.00840957	-0.000743479	0.000800608	0	-0.00234734	0	-0.0168843	0.00182347	0.000949968	-0.000139624	0.00129747	-0.000198685	0.00306848	-0.00209317	-0.000600732	0.00164838	0	-0.00793556	0	0.00284257	0.0309034	-0.00399645	0	0	0.00383297	0.00564642	-0.000451597	-0.0155735	-0.0224132	0	0.00858154	0.00143874	0.00367691	0.00195406	0	-0.000256585	-0.0160658	0.00097068	0.129579	-0.00507832
9	-0.00201711	-0.000447053	-0.000640238	-0.000723998	-0.00295459	0.000369943	-0.0124847	0.00152184	0	0.00462253	-0.00287222	0.00125182	-0.000345848	-0.000630009	0	-0.0114968	0.00107773	0.000322931	-0.00049944	0.0015871	0	0.0103759	-0.00283082	0.000665585	0.0171064	0	-0.00855736	0	-0.0543496	-0.0126475	0.0153535	0	0	-0.00996546	0.00564371	-0.000402108	0.0209976	0.0159755	0	-0.050524	-0.0082158	-0.021032	0.00197067	0	-0.000445919	0.0166338	0.00165039	0.0469589	-0.00554878
10	-0.0037906	-0.000938935	-0.000673482	-0.000357515	-0.00152116	0.000309133	-0.00664887	0.000631432	0	0.00697036	-0.00150219	0.000726023	-8.75e-05	-0.000345489	0	-0.00591864	0.00140788	0	-0.000341457	0.00158728	0.000347666	0.00570345	-0.00132399	0.000788478	0.0146997	0	0.00778826	0	-0.054464	-0.0148625	0.0157855	0	0	-0.0101269	0.0055168	-0.000535459	0.0207492	0.0161168	0	-0.0519571	-0.00838016	-0.021282	0.00185025	0	-0.000554245	0.01661	0.00171925	0.0470803	-0.0056934
11	0.00272874	0.0017734	0.000376954	0.00039695	-0.000978105	-0.00119211	-0.00398724	-0.000879592	0	-0.00268671	0.00275518	-0.000668906	0	0.000851989	0	-0.0112696	0.000683096	0.000713974	0	0.000204135	0.000884553	0	0	-0.00154784	0.00761833	0	-0.00699128	0	0.00282727	0.00530259	-0.00456925	0	0	0.00438063	0.0059431	-0.00068788	-0.0153556	0.0176235	0	-0.0224082	0.00157735	0.00389244	0.00195945	0	-0.000732541	0.0167136	0.00210086	0.134478	0.0138267
12	0.000991393	0.00194223	0.00100178	-0.000689396	0.000720501	-0.000372383	0.00139576	-0.000867565	0	-0.00149541	-0.000288634	0.000209589	0.000272671	-0.00146157	0	0.00111466	0.000830797	0.00025032	0.00023254	0.000534743	0.000219179	-0.000913606	-0.000879906	-0.00128286	-0.00749513	0	-0.00826294	0	0.00285847	0.0322986	-0.032627	0	0	0.00370465	-0.0161688	-0.000479909	-0.0162328	0.0143161	0	0.00834151	0.00143755	0.003581	0.00196682	0	-0.000263615	-0.0160232	0.00111429	0.0460756	0.0117229
13	0	0	0	0.000645611	0.000424744	-0.00148152	0.0100002	0	0	-0.00554719	0.0010481	-0.0017117	0.000312383	-0.00201569	0	0.0198014	0.00132436	0.00150117	0.000317516	0	0.00125588	0.00381167	-0.00101004	-0.00228791	-0.0189936	0	0.00690533	0	0.00277753	-0.0316444	0.0190397	0	0	0.00443708	0.00586767	0.00179425	-0.0152642	0.0178735	0	-0.0232519	0.00166596	0.00386916	0.00191112	0	0.00162231	0.0171201	0.00208532	-0.121626	-0.025219
14	-0.00144746	0	0	-0.00107102	0.000558856	0	-0.00823322	0	0	0.0122382	0.00322344	0.000361305	0	-0.000454574	-0.000164244	-0.0155531	-0.000292219	0	-0.000250505	0	0	0.031975	0.0112746	0.00889873	0.00717632	0	-0.00857935	0	0.00273503	-0.109214	0.0206731	0	0	0.00413562	-0.0174058	0.000734338	0.00105631	0.0164298	0	0.00913753	0.00154318	0.00383165	0.00179283	0	0.000736383	-0.0168793	-0.00557492	-0.0376254	0.0136611
15	-0.000977722	0.000457992	-0.000269831	-0.000391725	0.000723617	0.000670286	-0.0189998	-0.00194474	0	0.0116991	0.00408653	0.0014553	-0.00041766	0.0019755	0	-0.0219771	-0.0017316	-0.00049666	-0.000405202	0	0	0.00398979	0.000605439	0.00100648	0.0101787	0	-0.00779705	0	0.00300507	-0.104382	-0.00515611	0	0	0.00414933	-0.0174982	0.00131096	0.000730789	0.0167198	0	0.0095538	0.00138799	0.00377044	0.00176513	0	0.000826043	-0.0169043	-0.00610357	0.0475935	0.0139099
16	0	0.000823395	0	0	-0.00194976	0	0.0323078	0	0	0.00100098	0.00264635	0	0.000553694	-0.00143482	0	0.0324713	0	0.000971286	0	0	0	0.00364708	0	0	0.0431536	0	0.0297465	0	0.00231348	-0.0871909	0.0218176	0	0	0.00424136	-0.0163153	0.000387252	0.221917	0.017295	0	0.00923181	0.00176112	0.00370502	-0.0350768	0	0	-0.0160002	-0.00439786	-0.0339739	0.0143753
17	0.000375612	-0.0024829	-0.00146966	7.85e-05	-0.00252017	-0.00103278	-0.00557509	0.00240801	0	0.00166026	-0.00407379	-0.00181854	0	-0.00257342	-8.8e-05	0.00590716	0.00373948	0.00208107	-0.000197346	0.00193272	0.000943489	0.00449058	-0.0019173	-0.00127476	0.00599432	0	-0.00869822	0	0.00285818	0.0288284	0.0129326	0	0	-0.00936892	0.00545219	-0.000427048	0.021812	-0.00432279	0	0.00846125	-0.00775062	-0.0201835	0.00198372	0	-0.000330271	0.0157999	0.000946212	0.0449654	-0.00516887
18	-0.000225373	-0.00183836	-0.00141765	-0.000140384	-0.00332588	-0.00158962	-0.0062022	0.0022477	0	0.000794299	-0.0026751	-0.000747549	-0.00023533	-0.00300802	-0.000192938	0.0031329	0.00346883	0.00201231	-9.42e-05	0.00257821	0.00120882	0.006925	-0.00225857	-0.00187385	0.00510726	0	-0.00873504	0	0.00282723	0.0186868	0.013776	0	0	-0.00963316	0.00558723	-0.000466244	0.0218771	-0.0242215	0	0.00865557	-0.00795977	-0.0205664	0.00190273	0	-0.000329777	0.0161054	0.0011527	0.0457306	-0.00533016
19	0	-0.000642493	-0.000782488	0.00116918	-0.00124258	-0.000774024	0.0118264	0.000747289	0	-0.00443717	-0.00234598	-0.00166716	0	-0.00120835	0	0.0204249	0.00279415	0.00210721	0.000406719	0.00171571	0.00129226	-0.00454623	-0.00122978	-0.00132852	0.00624867	0	0.0494189	0	0.00279427	0.0350794	-0.00427112	0	0	0.00405206	0.0054106	-0.000398249	0.116569	-0.0433102	0	0.00891897	0.0014887	0.0035958	-0.0368296	0	-0.000314299	0.0157481	0.000881431	-0.0343032	-0.00550898
20	0.0017056	-0.000990676	-0.000537952	0.000196851	-0.00278108	-0.00106864	0.00302415	0.00176942	0	-0.00514571	-0.0021649	-0.00164071	0	-0.00225457	-0.000148582	-0.010265	0.00290851	0.00137666	0.000535536	0.00194108	0.00119906	-0.000240534	-0.00194041	-0.00163401	0.00993811	0	-0.00878972	0	0.00287735	-0.00330961	0.0150382	0	0	0.00397993	0.00566011	-0.000315323	0.00179768	-0.0041866	0	0.00856834	0.00147163	0.00373773	0.00194416	0	-9.25e-05	-0.0165164	0.001344	0.0460463	-0.00525656
21	0	-0.000868032	-0.000767662	0	-0.00196769	-0.000713797	0.0159471	0.00170294	-6.64e-05	-0.00495043	-0.00084106	-0.00122015	7.97e-05	-0.000687553	-7.9e-05	0.0245529	0.00278644	0.00170279	0.000456378	0.000304757	0.00085171	-0.00727136	-0.00163687	-0.00192103	0.00922734	0	0.00852113	0	0.00290317	0.021054	0.0138452	0	0	0.00401269	0.00564524	-0.000272173	-0.0165888	-0.00382516	0	0.00857507	0.00152497	0.00374168	0.0019286	0	-0.000265586	-0.016397	0.00113924	0.0459115	-0.00508317
22	0.000590521	-0.00194426	-0.00129763	0.000829323	-0.00243087	-0.00143203	0.0251933	0.00112763	0	-0.00740028	-0.00237284	-0.002278	0	-0.00186214	-0.000164818	0.0242957	0.00229261	0.00157655	0.000315808	0.000647512	0.000509068	-0.00500888	-0.00013137	-0.00124004	0.00720152	0	0.0469396	0	0.00284613	0.0396316	-0.0199714	0	0	0.00378058	0.00540126	-0.000306045	0.0243598	-0.0225117	0	0.00873664	0.00141358	0.00358364	-0.0373789	0	-0.000355171	0.0156773	0.000744946	-0.11428	-0.00544914
23	0.000247361	-0.00143327	-0.000598782	0.00118459	-0.000699344	-0.000123932	0.00125948	0.00144679	0	0.00714829	0.000802448	0.000956636	0.000439442	-0.00168125	0	0.0108193	0.00300446	0.00114732	-0.0013535	-0.00419934	-0.00372899	-0.00274245	-0.000693607	-0.000501971	0.00661383	0	-0.00824172	0	0.00286796	0.0349362	-0.0222527	0	0	0.00396901	0.00545759	0.00107023	0.00152299	0.0152196	0	-0.0767234	0.0014131	0.00371845	0.0420539	0	-0.000275038	0.0157674	-0.000853403	-0.0364723	-0.0051474
24	-0.000562972	0.0015395	0	0.00180587	-0.000326109	-0.00141142	0.0138265	0.00113	0	-0.00764004	0.000723439	-0.00118149	0.000413252	-0.00299605	0	0.0335313	0.00166911	0.00153686	0	0	0.00129435	-0.00291072	-0.00144165	-0.00182639	-0.0182501	0	-0.00731724	0	0.00274951	-0.0337805	0.0192431	0	0	0.00460203	0.00584026	0.00158648	-0.0154188	0.0181418	0	-0.0558357	0.00176155	0.00390585	0.00184768	0	0.00137605	0.017199	0.00233312	-0.122111	-0.0252172
25	0.000878241	-0.00249528	-0.0017296	-0.000317729	-0.00465415	-0.00170199	-0.0011194	0.00255692	0	-0.00389332	-0.00317444	-0.00245655	-0.000312124	-0.00300612	-0.00033393	-0.00209463	0.00369305	0.00230905	0	0.00275713	0.00128173	-0.000540515	-0.0036438	-0.0024088	0.0349998	0	-0.00782247	0	0.00269922	0.0739968	-0.030626	0	0	-0.00862201	0.00520131	-0.000385122	-0.0151558	-0.0037552	0	0.00816122	0.00151515	0.00344037	0.00182754	0	0	-0.0150815	0.000645823	0.12646	-0.00494688
26	0	-0.00246683	-0.00162048	0	-0.00219396	0	-0.00178013	0.00366756	0	-0.00290735	-0.00235874	0	0	-0.0020571	0	0.00482996	0.00422494	0	0	0	0	-0.00190766	-0.00290121	-0.00250094	0.0431269	-0.0187062	0.00604482	-0.0267652	0.00225432	0.205669	0.0357259	0	0	-0.00666486	0.00449818	0	0.0187376	-0.0169481	0	0.00692462	0.00102175	0.00294872	-0.0347226	0	0.00246196	-0.0123281	-0.00478485	0.0394018	-0.00348317
27	-0.000584437	-0.00296277	-0.00163133	0.000224882	-0.0015273	-0.000684129	0.0130924	0.00141408	0	-0.00158426	0.000668114	0	0.00103447	-0.00321501	0	0.0198059	0.00283827	0.00179765	0	0.00113802	0.000822206	-0.00356541	-0.00173219	-0.00199379	0.00303152	0	-0.00783985	0	0.00285574	0.0733408	-0.0247827	0	0	-0.00847231	0.00507109	-0.000573656	0.00137283	-0.00393418	0	-0.0193557	0.00132622	0.00343881	0.00187298	0	-0.000145781	0.0151313	0.000492708	-0.0354849	-0.00505625
28	-0.000508492	-0.00227388	-0.00149628	0.000782181	-0.0025526	-0.00112807	0.0150049	0.00190955	0	-0.00494419	-0.000730118	0	0.00076289	-0.0027875	0	0.0196475	0.00384503	0.00202914	0	0.00100489	0	-0.00289365	-0.00193043	-0.000860991	0.00527124	0	-0.0077447	0	0.00278937	0.0721901	-0.0406248	0	0	-0.00817309	0.0053527	-0.000507043	0.00135534	-0.00375683	0	-0.0193434	0.00140861	0.0034727	0.00189874	0	-0.00014668	0.0148146	0.000626308	-0.0356225	-0.00485809
29	-0.00136321	-0.00213356	-0.00119216	-0.000643913	-0.00265194	-0.000774827	0.0119673	0.00216728	0	-0.00177289	-0.000581838	-0.000398434	0.000839165	-0.00274742	0	0.0189043	0.00330547	0.00179676	0	0.0021825	0.000445995	-0.00379114	-0.00283952	-0.00190044	0.00423309	0	-0.00707464	0	0.00289899	0.107303	-0.03081	0	0	-0.00784119	0.00519406	0	-0.0145613	-0.00379473	0	-0.0188167	0.00112542	0.00326981	0.00160567	0	0	0.0143027	0.000452974	-0.0354929	-0.00461664
30	0	-0.00276123	-0.00135987	0.00106883	-0.00282207	-0.00133881	0.0194246	0.00301565	0	-0.00496114	-0.00324981	-0.00196082	0.000738117	-0.00339876	0	0.008181	0.00342041	0.00190297	0	0.0018921	0.0012064	-0.00464553	-0.00156414	-0.00157178	0.0124825	0	-0.00833567	0	0.0025625	0.0626776	-0.0256329	0	0	-0.00858488	0.00515548	-0.00062257	0.0477479	-0.0217681	0	-0.0186337	0.00129557	0.00348645	-0.0369223	0	0.00109457	0.0148614	0	-0.110084	-0.00479327
31	-0.000710446	-0.00180078	-0.00113491	0.000693547	-0.000672463	-0.000950078	0.0224896	0.0014057	0	-0.00473016	0	0	0.000860255	-0.00262748	-0.000217961	0.0300539	0.0023213	0.00158512	0.000477317	0.00142498	0.00100341	-0.00765123	-0.00209449	-0.00182872	0.00505939	0	-0.00792606	0	0.00286709	0.0713641	-0.015445	0	0	-0.00879723	0.00529437	-0.000444991	0.00139926	-0.00419649	0	0.00845326	0.00129364	0.00356255	0.00195174	0	0	0.0154549	0.00045358	-0.0356315	-0.00500388
32	0.00081379	0.00111739	0.000398512	0	0.00354178	0.00127664	-0.00992804	-0.00232911	0	-0.00309179	0.00238839	0.00171952	-0.000446693	0.00109724	0	-0.0095015	-0.00226061	-0.00106924	0	-0.000962155	-0.00104382	-0.00309839	0.00301042	0.00167121	-0.0630863	0	-0.00836145	0	0.00287141	0.0203012	-0.0191458	0	0	0.00385969	-0.0160928	-0.000788352	-0.0161618	-0.0233353	0	0.00832055	0.00122763	0.00360211	0.00191212	0	-0.000634187	-0.0160163	0.000745239	0.0459265	-0.00513856
33	-0.000837289	-0.00130281	-0.000873353	-0.000221725	0.00260952	0.00106017	-0.00672013	-0.00182051	0	-0.000959829	0.0013393	0.00135803	-0.000333097	0.00246867	0.000194883	-0.00943993	-0.00332574	-0.00121911	0	-0.00140459	-0.000791009	-0.00173621	0.00309307	0.00227065	-0.0648071	0	-0.00852944	0	0.00291068	0.0265696	-0.00478091	0	0	0.00376278	0.00544901	-0.000687607	-0.0165201	-0.0235144	0	0.00851901	0.00141714	0.00352036	0.00188527	0	-0.000741103	0.0158986	0.000736207	-0.0367193	-0.00522444
34	0	-0.000942298	-7.71e-05	-0.000438012	0.00108938	0	-0.00541703	-0.000778345	0	-0.0030456	0.00080503	0	0	0.00147624	0	-0.0093649	-8.04e-05	-0.000286708	0	0	-0.000529307	0.000455607	0.00104982	0.00116662	-0.0809386	0	0.00679783	0	0.00275304	0.0530466	-0.0164657	0	0	0.00372135	-0.0340355	-0.000789905	-0.0157708	-0.00492103	0	0.00848407	0.00122905	0.00353211	0.00183259	0	0	0.0157182	0	-0.0365268	-0.00531237
35	-0.000580574	-0.00197269	-0.00120079	-0.000570147	0.00152797	0	-0.00649087	-0.00185084	0	0	0.000977991	0	-0.000109528	0.00127278	0	-0.00954591	-0.00209247	-0.000800454	0	-0.00135399	0	-0.00102863	0.00229008	0	-0.0843402	0	-0.007977	0	0.00264488	0.0314778	-0.00437982	0	0	0.00396708	0.00513425	-0.000964436	0	-0.0233203	0	0.00876083	0.00103596	0.00322215	0.00203481	0	-0.000592523	0.015862	0	-0.0359024	0.0124239
36	-0.00076127	-0.00119276	-0.00108298	-0.000367596	0.00432633	0.0017644	-0.0115941	-0.00239148	0	0	0.0043327	0.00392435	-0.000277022	0.0024555	0	-0.00781243	-0.00234992	-0.00136262	0	-0.00107453	-0.00115592	-0.00464963	0.00381267	0.00388218	-0.0605528	0	-0.00834352	0	0.00289154	0.0196401	-0.020013	0	0	0.00367011	0.00542384	-0.000701885	-0.016405	0.0155546	0	0.00864653	0.00143759	0.0035497	0.00176309	0	-0.000713897	0.0159599	0.000897416	0.0457808	-0.00510492
37	0.00105667	0.00153508	0.000638862	-0.000301509	0.00376101	0.000967484	-0.0125893	-0.00210402	0	-0.000118205	0.00156552	0.000894107	-0.000356425	0.00249306	0	-0.0139023	-0.00316148	-0.00127513	0	-0.00126875	-0.000820252	-0.00136538	0.00167424	0.00210347	-0.062423	0	-0.00865342	0	0.00291869	0.0188122	-0.00471424	0	0	0.0036813	-0.0159072	-0.000664836	-0.0165325	-0.00507079	0	0.00864641	0.00140873	0.00359701	0.00171643	0	-0.000760014	0.0161028	0.000851499	-0.0371582	-0.00527165
38	-0.00133697	-0.00230769	-0.0010563	-0.000432224	0.00348348	0.00068612	-0.00339173	-0.00326023	0.000303087	-0.00410601	0.00251657	0.00170478	-0.000442799	0.00324196	0	-0.00755669	-0.0022664	-0.000906344	0	-0.00187935	-0.000501615	0.00158413	0.00131828	0.00106598	-0.0837011	0	-0.00843336	0	0.00273243	0.0163816	-0.00496971	0	0	0.00391327	0.00554943	-0.000571486	-0.0168162	-0.00503442	0	0.00838781	0.00141571	0.00356101	0.00179736	0	-0.000805473	0.0160968	0.000761808	-0.0368906	0.0123911
39	-0.000372188	-0.00183837	-0.000945091	-0.000178768	0.00312122	0.00057296	-0.00190811	0.0010982	0	-0.00129694	-0.00118054	-0.000582659	0	-0.000596151	0	0.0108946	0.00107604	0	0	-0.000313273	-0.000530599	0.00130962	0.00468447	0.00246611	-0.0616353	0	-0.00839465	0	0.00284163	0.0191088	-0.00461029	0	0	0.00375214	0.00556441	-0.000722177	-0.0164791	-0.00471409	0	0.00850255	0.00124088	0.00354414	0.00179611	0	-0.000727098	0.0161785	0.000705233	0.0456796	-0.00527121
40	-0.00134159	-0.00212111	-0.000837721	-0.000458459	0.00272658	0.000370693	-0.010973	-0.00262539	0	-0.000878885	0.00150371	0.00126351	-0.000270175	-0.000407346	0	-0.0118191	-0.00093061	-0.000306365	-5.29e-05	-0.000690475	-0.000501319	0.000990374	0.00104089	0.000233511	-0.0604555	0	-0.00840658	0	0.00294677	0.0132848	-0.0205091	0	0	0.00377407	0.00550968	-0.000575285	-0.0159746	-0.0234367	0	0.00868804	0.00143131	0.00356572	0.00192064	0	-0.000618598	0.0160402	0.00101567	-0.0370682	-0.0211619
41	0.0010356	0	0	0.000643343	-0.00385354	-0.00173728	0.00301101	0.00164954	-0.000300618	-0.00373867	-0.000635588	-0.000671995	0	-0.00117415	0	0.0123678	0.00298622	0.00146773	0	0.000869597	0.00109305	-0.00420005	-0.00164181	-0.00181384	-0.0696509	0	-0.00826638	0	0.00254108	0.0350006	-0.00462114	0	0	0.00357424	-0.015884	-0.000717162	-0.0164071	-0.0231185	0	0.00829247	0.00116557	0.00350673	0.00176971	0	-0.00056414	0.0155255	0.000526057	-0.0362618	-0.00507394
42	-0.000560092	0	-0.000353216	0	-0.00204735	-0.0015279	0	0.000535431	0	-0.00816697	0	-0.000984797	0.000275767	-0.00110838	0	0.00537738	0.00145828	0.00095069	0	0.000571199	0.000445483	-0.0072455	-0.00244851	-0.00151809	-0.0666781	0	-0.00815582	0	0.00290948	0.0301447	-0.00451473	0	0	0.0039627	0.00534746	-0.000593551	-0.0166812	0.0156308	0	-0.0199975	0.00133179	0.00354054	0.00182714	0	-0.000500133	0.0160787	0.000931224	-0.0365406	-0.00527367
43	0	-0.000503174	-0.000641509	0	-0.00290974	-0.00147484	0.0126685	0.0018279	0	-0.00392204	-0.000603962	-0.000514284	-0.000190164	-0.001597	0	0.0122924	0.0020745	0.00120842	0	0.00128533	0.00143713	-0.00387867	-0.00218482	-0.00167079	-0.0660086	0	-0.00830452	0	0.00273146	0.0257058	-0.00462244	0	0	0.00372439	0.00537823	-0.0007009	-0.0167032	-0.0049865	0	0.00837487	0.00117852	0.0036045	0.00187933	0	-0.000590912	0.0157977	0.000677937	-0.0364298	-0.0052243
44	0	-0.00127808	-0.000733235	-0.00054632	0.000237656	-0.000421103	-0.00582409	-0.000825941	0	-0.00332494	0.000784473	0.000575125	-0.000240754	-0.000146856	0	-0.0100977	-0.000402691	-0.000276794	0	0	-0.000273558	0.000394435	0.0011069	0.00114934	-0.0779786	0	0.0240035	0	0.00279132	0.0535418	-0.0167173	0	0	0.00365905	-0.0339302	-0.000649174	-0.0161678	-0.00474432	0	0.00838751	0.00121188	0.00352447	0.00185436	0	0	0.0153445	0.000674732	-0.0363574	-0.0207739
45	0.000490671	0.00115394	0	-0.00024554	0.00196307	0.000450761	-0.00834746	-0.00124201	0	-0.00654824	0.00244065	0.00200628	-0.0003622	-0.00139982	2.91e-06	-0.00987526	-0.00133789	-0.000696883	0	-0.00200384	0	-0.00543513	0.00112735	0.000614032	0.0128338	0	0.00700687	0	0.00276312	0.0248951	-0.0199332	0	0	0.0036633	-0.0160062	-0.000521642	-0.0167688	-0.00491937	0	0.00872274	0.00123618	0.00361285	0.00177053	0	-0.000564716	0.0158911	0.000872924	-0.037319	-0.00536369
46	0	0.000777923	0.00048026	-0.000572043	0.00222505	0.000488675	-0.00822626	-0.00123978	0	-0.00290129	0.00164534	0.00236457	0	0	0	-0.0147067	-0.0022681	-0.000759862	0	-0.00182982	-0.000239524	-0.00332885	0.000996104	0.000908343	0.012863	0	0.00699677	0	0.00281668	0.0252351	-0.0195589	0	0	0.00387305	-0.0161317	-0.000647436	-0.016669	-0.0230221	0	0.00868398	0.00146002	0.00360902	0.00192816	0	-0.00049809	0.0159433	0.000958344	-0.0373173	-0.00539733
47	-0.00164558	-0.00216205	-0.00068505	0	0.00502702	0.0022475	-0.0120157	-0.00298532	0	0	0.00221575	0.0030864	-0.000149457	0.00299014	0.000379687	-0.00668873	-0.00310479	-0.00156658	0	-0.00107032	-0.00143358	-0.00053534	0.0025219	0.00233263	-0.0612263	0	-0.00824152	0	0.00282922	0.0322826	-0.0286968	0	0	0.00348118	0.00522042	-0.000549993	-0.0155384	-0.0226202	0	0.00849027	0.00152083	0.00368105	0.00171966	0	-0.000525564	0.0157041	0.000666357	0.0457907	-0.00526339
48	-0.00144135	-0.00223345	-0.00136758	0	0.00290804	0.000820813	-0.00853974	-0.00149648	0	-0.00144222	0.0031141	0.00113695	-0.000302998	0	0	-0.00876529	-0.00220784	-0.000925545	0	-0.00177788	-0.000502774	-0.00441604	0.00129479	0.00156303	0.0130683	0	0.00731138	0	0.00291538	0.0244477	-0.0195411	0	0	0.00375481	0.00552633	-0.000562531	-0.0167176	-0.00478783	0	0.00862581	0.00132787	0.00358804	0.00185835	0	-0.000541442	0.0158322	0.000894498	-0.0372243	-0.00525061
49	0	0	0	-0.000322965	0.00212075	0.000512368	-0.00678624	-0.00141586	0	-0.00112312	0.00156988	0.000889918	-0.000480537	0	0	-0.00851743	-0.00234675	-0.000832208	0	-0.00059835	-0.000289103	0.0025662	0.00277332	0.000885462	-0.0509781	0	-0.00839518	0	0.00272931	0.0191456	-0.00475495	0	0	0.00368737	-0.0159454	-0.000438731	-0.0161899	-0.0237468	0	0.00853471	0.00123164	0.00342709	0.0017841	0	-0.000658327	0.0505996	0.000737135	0.0459547	-0.00526092
50	-0.000899002	-0.00173209	-0.00110527	0	0.00302637	0.00116469	-0.00969313	-0.00226625	0	-0.000804729	0.000551499	0.000713488	-0.000336848	0.00116024	0	-0.00743564	-0.00257214	-0.000814969	0	-0.00150497	-0.000843445	-0.00410536	0.00182403	0.00180372	-0.0685397	0	-0.00862591	0	0.00303511	0.0177529	-0.00479974	0	0	0.00361752	0.00531827	-0.000552206	-0.0161925	-0.00505632	0	0.00818419	0.00110796	0.00366815	0.00210869	0	-0.000768769	0.0161788	0.00103569	0.0459071	-0.00512108
51	-0.00117743	-0.00233245	-0.00120256	-0.000313797	0.00257783	0	-0.00600275	-0.00063674	0	0	0.00153816	0.00102654	-0.00047678	0.00195987	0	-0.0107841	-0.00194573	-0.000913294	8.99e-06	-0.00158259	0	0.00313041	0.00145235	0.000912994	-0.0785334	0	-0.00856045	0	0.00264604	0.016893	-0.00487079	0	0	0.00368333	0.00543612	-0.000631759	-0.0167352	-0.0236772	0	0.00857337	0.00128864	0.00343125	0.00185766	0	-0.000628868	0.0158619	0.000761589	-0.0370945	0.0125343
52	0	0.000359798	0	0.000869356	-0.00166448	-0.00167328	0.0113224	0	0	-0.00153119	0	-0.00229769	0	-0.00165496	0	0.0181709	0.000584489	0.00140165	0	0.000310294	0.00177359	0.00237097	-0.000964458	-0.00250575	0.00135786	-0.0211304	0.0217915	-0.0300182	0.00282143	0.0713595	0.0146074	0	0	0.0042459	0.00541709	0.00187942	0.00158666	-0.0271446	0	-0.0553617	0.00143478	0.00371521	0.00187893	0	0.00106622	0.0504488	0.00646566	-0.273726	-0.0256018
53	-0.00376098	-0.000352221	-0.00057168	-0.000328017	-0.000930624	0.000622776	-0.0055846	0	0	0.00507882	-0.00216469	0.00140651	-0.00027869	-0.0015728	0	-0.0106678	0	-0.000355228	-0.000460806	0.00055853	-0.000303618	0.00568518	-0.000888404	0.00108706	0.0154635	0	-0.00841636	0	-0.0546271	0	-0.0047424	-0.0373242	-0.0372416	-0.0100376	0.00538558	-0.000603562	0.0198268	0.0160555	0	-0.052268	-0.00831863	-0.0210551	0.00180069	0	-0.000634035	0.016348	0.00156924	0.0472657	-0.00576184
54	0.00283896	0.00406748	0.0036362	0.000755176	0.00330537	0.00391087	0.00206227	-0.00378608	0.000386797	0.000900234	0.0011749	0.00258217	-0.000110102	0.00320196	0.000764757	0.0078049	-0.00330184	-0.00318757	0.00107243	-0.00178644	-0.00206982	-0.00424163	0.00274592	0.00400671	0.0103549	0	-0.00843766	0	0.00291573	0.00522899	-0.00406834	0	0	-0.00889562	0.00561524	-0.000293666	-0.0149809	-0.0390609	0	0.00857208	0.00145006	0.00368141	0.00195911	0	-0.000238402	-0.0161729	0.00118995	0.130536	0.0122003
55	0	-0.00128184	0	-0.000318468	0.00321279	0.00115099	-0.0159072	-0.000827152	0	0	0	0.00123989	-0.000399203	0.000365578	0	-0.0156416	-0.00120256	-0.000583927	-0.000357443	-0.000846621	-0.000798432	0.00475206	0.00355106	0.00233484	0.00434389	0	-0.00764784	0	0.0028852	0.0829348	-0.0429519	0	0	0.00365845	0.00530368	-0.000531181	-0.0148584	-0.00399514	0	0.00864313	0.00143703	0.00358042	0.00189319	0	-0.000430261	0.0150544	0.000844036	0.0460023	0.0120376
56	0.00080019	-0.00133076	0.00019175	0.00146734	-0.00442565	-0.00275741	0.0183919	0.00209736	-0.000127368	-0.0165383	-0.00448717	-0.00318536	0.00151661	-0.0035869	-0.000244998	0.0102548	0.00425518	0.00220687	-0.00120803	-0.00401153	-0.0035301	-0.00135127	-0.00365559	-0.00325224	0.00366764	0	-0.00846305	0	0.00281535	-0.0208007	-0.0045272	0	0	0.00385058	-0.0163688	0.000680039	-0.0159926	0.0147381	0	-0.0193987	0.00144637	0.00366246	0.0415349	0	-0.000160809	-0.0163193	-0.00180122	0.0459034	-0.00500335
57	0.00174354	-0.0022513	-0.000120896	0.000785011	-0.00510486	-0.00249625	0.0273143	0.00190085	0	-0.0069417	-0.00501517	-0.00322937	0.00122477	-0.00321737	-0.000312204	0.0108236	0.00404483	0.0023402	-0.00129223	-0.0039743	-0.00347584	0.00102803	-0.00359802	-0.00265085	0.00266698	0	-0.00832746	0	0.00284141	-0.020294	-0.00446654	0	0	0.00391885	0.00556782	0.000721856	-0.0156266	0.0148139	0	-0.0195207	0.00147579	0.00370442	0.0416461	0	-0.000127858	-0.0162787	-0.00182073	0.129303	-0.00504221
58	0.00122296	-0.00127958	0	0.000777377	-0.00442558	-0.00202402	0.023732	0.00278833	-0.000107845	-0.00951571	-0.00320337	-0.00261514	0.00199507	-0.00420519	-0.000315565	0.0143377	0.00411854	0.00220238	-0.00138663	-0.00410392	-0.00358312	-0.00504016	-0.00308078	-0.00224108	-0.00135753	0	-0.00836447	0	0.00286573	-0.0207453	-0.00454256	0	0	0.00401048	-0.0165502	0.000763904	-0.0156347	0.0150119	0	-0.0197547	0.00147611	0.00370909	0.0417337	0	0	-0.0164365	-0.00204272	0.129715	-0.00508991
59	0.000419746	0.00131025	0	0.00196962	-0.00249957	-0.00190983	0.0151331	0.000441534	0	-0.00178492	0.000831311	-0.00199052	0	-0.00145571	0	0.0262084	0.00175606	0.00183679	0.000166016	0	0.00142531	-0.00199515	-0.000615678	-0.0022251	-0.0310699	0	0.023486	0	0.00286081	-0.0285203	0.0191954	0	0	0.00456745	0.00581999	0.00171627	-0.0155345	-0.00504823	0	-0.0558698	0.00166151	0.00384755	-0.0374527	0	0.0017324	0.0170013	0.0022994	-0.12094	-0.00607149
60	-0.000920074	0	0	0.000878678	-0.00216721	-0.001716	0.0162536	0.00116751	0	-0.00234563	0.00237572	-0.000875268	0	-0.00126908	0	0.0352919	0.0020693	0.00147989	0	0.000149604	0.00152968	0.00550596	-0.00144878	-0.00262007	-0.0374252	0	0.00721528	0	0.00263188	-0.00968087	0.0193128	0	0	0.00459855	0.00582098	0.00187329	0.00167144	0.0185197	0	-0.0231083	0.00158463	0.00390127	-0.0375229	0	0.00152774	0.0170476	0.00208413	-0.120636	-0.0257317
61	0.00115819	0.00117592	-0.00048812	0.00134531	-0.000421252	-0.00151745	0.0147215	0	0	-0.0105464	0.00184154	-0.00204745	0.000227999	-0.00185092	0	0.0237844	0.00159587	0.00155	0.000889459	0	0.00167424	0.00180753	0	-0.00224354	0.000480007	0	0.00712027	0	0.00280791	-0.0155967	0.0182825	0	0	0.00452036	0.00586433	0.00167739	-0.0156293	-0.00492071	0	-0.0233667	0.00161191	0.00385341	0.00188992	0	0.00129917	0.0169274	0.00216914	-0.122167	-0.00600251
62	0	0.00142263	-0.000309888	0.00225596	-0.00152245	-0.00156959	0.0151215	0.000391839	0	-0.00438422	0.000764864	-0.00128909	0.000262736	-0.00178775	-0.000316166	0.0343992	0.000951583	0.00165704	0.000971348	0.000965802	0.00166755	-0.00459952	-0.00229246	-0.0030501	-0.0255756	0	0.0229165	0	0.00293452	-0.030314	0.0194283	0	0	0.0045546	0.00595257	0.0014952	-0.0161789	0.0183291	0	-0.0232129	0.00171493	0.0037905	-0.0374539	0	0.00157174	0.017116	0.00214761	-0.121061	-0.0256133
63	0	0.000289777	0	0.00201425	-0.00241716	-0.00172437	0.00948365	0.000117972	5.02e-06	-0.0021265	0.000316653	-0.00227467	0.000204536	-0.00156842	0	0.0252033	0.0018778	0.00168043	0.000341245	0	0.00149423	-0.00351462	-0.000311882	-0.00214092	-0.0338255	-0.021862	0.02356	0	0.00276542	-0.0279651	0.0190392	0	0	0.00445148	0.00582715	0.00150016	-0.0158679	-0.0273176	0	-0.0232843	0.00169954	0.0038185	-0.0373909	0	0.00163684	0.0171622	0.0020543	-0.120685	-0.00618025
64	0	0	-0.000387134	0.00226534	-0.00106535	-0.0017817	0.0159169	0.000503717	0	-0.00367464	0.00108375	-0.00201873	0.000307507	-0.00187905	-0.000175786	0.0271624	0.00201135	0.00181305	0.000322118	0.000230338	0.00166454	-0.00270098	0	-0.00240272	-0.000741918	0	0.0231145	0	0.00292555	-0.0148748	0.0186013	0	0	0.00449369	0.00582933	0.00154973	-0.0161494	-0.00483016	0	-0.0231237	0.0015905	0.00374172	-0.0375817	0	0.00126087	0.0170534	0.00212007	-0.121273	-0.00591548
65	0	0.00049171	0	0.00178275	0	-0.00153495	0.0073769	0	0	-0.00304368	-0.000512323	-0.00232191	0	-0.000736971	0	0.0216884	0.00157517	0.00155911	0	0	0.00139423	0.00077919	-0.00117211	-0.00238088	-0.0329526	0	0.00708447	0	0.00287254	-0.0126239	0.0182986	0	0	0.00459547	0.00579623	0.0017086	-0.0152764	-0.0273155	0	-0.0233921	0.00155128	0.00383658	-0.0373952	0	0.00164391	0.0169039	0.00214127	-0.121087	-0.0251684
66	-0.00210387	-0.00200649	-0.00108278	0.000848641	0	0.000583202	0.0189067	0.00260209	-6.3e-05	-0.0115551	-0.00166757	-0.00148004	0.00176003	-0.00214962	0	0.0328775	0.00346402	0.00151231	0	0.00167497	0.000801051	-0.00472805	-0.000200202	6.48e-05	0.0124178	0	-0.00872925	0	0.00285461	0.027999	-0.00440255	0	0	0.00391682	0.0055681	-0.000540062	0.00157669	-0.00444224	0	-0.0200706	0.00140364	0.00364893	0.00190527	0	-0.000328477	0.0160277	0.000937456	-0.0362718	-0.00522999
67	-0.00390604	-0.00129051	-0.0010318	-0.000862924	-0.000784041	-0.000124412	0.00133794	0.000719847	0	0.00374031	0.000491697	0.00259834	0.00040345	-0.00103932	0	0.00476997	0.00119369	0.000655234	-0.000264928	0.000554362	-0.000229233	0.00637219	-0.00102685	0.000431542	0.0116943	0	-0.007784	0	0.00284485	0.0738758	-0.0164232	0	0	0.00378697	0.00543652	-0.000480451	-0.0157105	-0.00412936	0	0.00868843	0.00141407	0.00358263	0.00195259	0	-0.000299406	0.0156155	0.000750647	-0.0363179	-0.00505821
68	-0.001126	0.000879611	0	-0.000307028	0	0.000204843	-0.00901128	-0.00110805	0	0.00902981	0.00294565	0.000364497	0	0.00110087	0	-0.00486195	0	0.000662342	-0.000341561	-0.000341037	0	0.00422155	0.000903929	0.000383933	0.0071551	0	0.0265404	0	0.00271882	-0.0918186	0.0214441	0	0	0.0043483	-0.0173075	0.00108452	0.0466516	0.0175579	0	0.00967327	0.00166157	0.00398462	-0.0364181	0	0.000941807	-0.0170736	-0.00589649	-0.0371735	0.0144866
69	-0.00111025	0.000823144	0	-0.000995807	-0.00105568	0	-0.014022	0	0	0.0111103	0.00108357	0.000531773	-0.00032884	0.00152392	0	-0.0210205	-0.00142931	0.000535845	-0.000446521	0.00132047	0	0.00911012	-0.00113135	0	0.0102758	0	0.00797565	0	0.00284516	-0.0830348	0.0205607	0	0	0.0042378	-0.0174759	0.000822888	0.00127741	0.0165801	0	0.0092998	0.00164646	0.00379709	-0.0367404	0	0.0007673	-0.0169514	-0.00508977	-0.0374329	0.0139431
70	-0.00161897	0.000425153	-0.000318643	-0.00110103	-0.00106069	0.000583869	-0.0119014	-0.00116519	0	0.0115718	0.00056338	0.00140773	0	0.00112311	0	-0.0187686	-0.00140443	0.000284483	-0.000472785	0	0	0.010453	-0.00123772	0.000667173	0.00845195	0	0.00823625	0	0.00281518	-0.067741	-0.00494597	0	0	0.0041747	-0.0172855	0.000713252	0.0215366	0.0165715	0	0.00923453	0.00138272	0.00388533	0.00197886	0	0.000449274	-0.0168675	-0.00467134	-0.0375958	0.013823
71	-0.00114741	0.000715706	-0.000493106	-0.000845374	0	0	-0.0151959	-0.000510522	0	0.01141	0.00277577	0	0	0.00129428	0	-0.0159333	-0.00133683	0	0	0	0	0.00829964	-0.000911335	0.000683765	0.00725836	0	0.00786901	0	0.00284307	-0.0857968	0.0204288	0	0	0.00438546	-0.0172294	0.00104057	0.00125781	0.0164911	0	0.00936445	0.00146245	0.00377553	-0.036434	0	0.000789469	-0.0170315	-0.00517654	-0.121236	0.0140665
72	-0.000707907	0	-0.000481398	-0.00138649	-0.00078235	0	-0.0178579	0.000612296	0	0.0107157	-0.00163588	0.00134691	0	-0.00117981	-0.000354257	-0.0196644	0	0.000301821	-0.000377537	0.00134913	0	0.0100625	-0.000650962	-0.0010225	0.0185323	0	-0.00813315	0	0.00275392	-0.0919178	0.0192556	0	0	0.00408818	-0.0172635	0.000777652	-0.0150742	0.015797	0	0.00913958	0.00149279	0.00376564	0.00173452	0	0.000384806	-0.0167523	-0.00517294	0.047565	0.0134159
73	-0.000803346	0.000516318	0	-0.000458205	0.00119416	0.000477594	-0.0159851	-0.00228358	-0.000191035	0.0103131	0.00381189	0.00127867	-0.00027391	0.00184433	0	-0.0234296	-0.00167116	0	0	-0.000117534	0	0.00358918	0.000923208	0.00107194	0.00949314	0	-0.0079751	0	0.00269676	-0.12011	0.0207276	0	0	0.00431614	-0.017438	0.00130277	0.000723024	0.0170237	0	0.00943202	0.00155537	0.00359455	0.00188289	0	0.0010048	-0.0169609	-0.00622484	0.0476592	0.0138724
74	-0.00397798	-0.000732227	-0.000940636	-0.000615011	0	0.00100714	-0.00931696	-0.000360845	0	0.00989297	0.00128215	0.00175127	0	0.0013148	0	-0.014569	0.000513144	0	-0.000376102	0.00068097	-0.000776337	0.00961819	0.000775758	0.00158166	0.0168813	0	-0.00838832	0	-0.0544566	-0.0157305	0.0151529	0	0	-0.0102257	0.00558169	-0.000518462	0.0200646	-0.00483322	0	-0.0520194	-0.00827006	-0.0212881	0.00187121	0	-0.000477118	0.0164185	0.00162883	0.0472714	-0.0057327
75	0.000781549	-0.0027063	-0.00161632	-0.000635856	-0.0047596	-0.00204218	-0.00132704	0.0031324	-0.000151593	0.0040377	-0.00391058	-0.00189778	0.000428213	-0.00355856	0	0.00335462	0.00458959	0.00236206	0	0.00172476	0.00065519	0.010528	-0.00387787	-0.00248209	0.00423629	0	-0.0079346	0	0.00275538	0.0643792	-0.00385649	0	0	-0.00873406	0.0052011	-0.000425295	0.00111258	0.0142531	0	0.00811561	-0.00718732	-0.0194214	0.00175604	0	-0.00023634	0.0153228	0.000465438	0.0442397	-0.00480062
76	-0.000994654	-0.00124896	-0.000633616	-0.000884747	0.00148012	0.00103504	-0.0114712	-0.00131988	0	0.00845614	0.00484258	0.0017425	-0.000249564	0.00198969	0	-0.0152246	0	0	0	-0.000822597	0	0.00719446	0.00271104	0.0018961	0.00419169	0	-0.00732004	0	0.00253909	0.103683	-0.0419916	0	0	0.00347472	0.00519055	-0.00066483	-0.014489	0.0131977	0	0.00822551	0.00116744	0.0034852	0.00198681	0	0	0.0145648	0.000746953	0.0457644	0.0117559
77	0	-0.00117263	-0.000480127	0	0.0051067	0.00206629	-0.00622238	-0.00226004	0	0.00395785	0.00199069	0.00124424	-0.000276304	0.00268817	0.000316209	-0.00916016	-0.00253858	-0.00183428	0.000214584	-0.00188079	-0.000927962	0.0323955	0.0110882	0.00936372	0.00630363	0	-0.00848144	0	0.00286656	-0.0119912	-0.048845	0	0	0.00377061	0.00572386	-0.000408317	-0.0144479	-0.0211993	0	0.00878639	0.00153004	0.00376448	0.00192172	0	-0.000283768	-0.0160238	0.00146901	0.0474317	0.0123141
78	0.000215413	-0.00153461	-0.000752594	-0.000129905	0.00459075	0.00220258	-0.00777356	-0.00313015	0.000147774	0.00729277	0.00299906	0.00203976	-0.000174397	0.00082182	0.000315442	-0.00779916	-0.00256532	-0.00181919	0.000418673	-0.000945784	-0.000861156	0.0319657	0.0108119	0.0093671	0.00522277	0	0.00775574	0	0.00283779	0.0355293	-0.0490725	0	0	0.00368498	0.00554166	-0.000435127	-0.0142324	-0.00386535	0	0.00875655	0.00141488	0.00363839	0.00196241	0	-0.000420016	-0.0156426	0.00121359	0.0469716	0.0121204
79	-0.00124549	-0.0017772	-0.00118807	0.000741151	-0.00119995	-0.000839623	0.0147493	0.00218511	0	-0.000929929	-0.00189353	-0.000683846	0	-0.000399995	0	0.0272518	0.00318014	0.00167816	-9.53e-05	0.00103158	0.000571135	-0.00523348	-0.00150682	-0.00127828	0.0108868	0	0.0458386	0	0.00277634	0.0413414	-0.0196494	0	0	0.00383146	0.00545361	-0.000244153	0.0252404	-0.0224168	0	0.00857109	0.00140774	0.00369138	0.00195849	0	-0.000230936	0.0157185	0.000851098	-0.0349436	-0.00514376
80	-0.00159708	-0.00171275	-0.000694001	0.000637708	-0.00127154	-0.000265894	0.0300117	0.00135401	0	-0.0125091	-0.00283617	-0.00158852	0.000911884	-0.00184581	-0.000107293	0.0360167	0.00309965	0.0017313	0.000681653	0.00233233	0.00109961	-0.0035668	-0.00128217	-0.000823327	0.00290875	0	0.0263105	0	0.00289959	0.0318508	-0.00420327	0	0	0.00407753	0.00559702	-0.000385187	0.0245063	0.0157979	0	-0.0205677	0.00145733	0.00373961	0.0019699	0	-0.000321806	-0.0163689	0.00110501	-0.035939	-0.00539627
81	0.00171136	0.00186108	0.000138677	0	0.00103867	-0.00112604	0.00655632	0.000514164	0	0.00503026	0.00190067	-0.00132801	0	0	0	0.0169091	0.00143997	0.00140595	-0.00208991	-0.00460683	-0.00457148	-0.0015916	-0.001289	-0.00257723	0.003729	0	-0.00762623	0	0.00282722	-0.0359696	0.0182721	0	0	0.0043377	0.0057999	0.00124997	-0.0158489	0.0168979	0	-0.0224014	0.00154805	0.00381335	0.0415784	0	0.000786671	0.0168819	0.00206672	-0.037966	-0.00579173
[truncated: 866 more columns]
